# Supplementary material for: Evolving consequences of right coronary artery to right atrium: coronary cameral fistula—a case report
Source: Eur Heart J Case Rep. 2024 Apr 18;8(5):ytae207. doi: 10.1093/ehjcr/ytae207 (PMC11074991; doi:10.1093/ehjcr/ytae207)
Supplement: ytae207_Supplementary_Data [file ytae207_supplementary_data.zip]

Archive with 7 entries (7 files):
- Video 1. CF A4C Colour 2.avi
- Video 2. CF PLAX Colour.avi
- Video 3. Coronary fistula Subcostal Colour.avi
- Video 4. TOE RCA fistula 3 (cropped video).mp4
- Video 5. TOE RCA fistula 4 (cropped video).mp4
- Video 6. TOE RCA fistula 5 (cropped video).mp4
- Video descriptions.docx
